# Supplementary material for: Interaction of Cooking-Generated Aerosols on the Human Nervous System and the Impact of Caloric Restriction Post-Exposure
Source: Nutrients. 2024 Oct 17;16(20):3525. doi: 10.3390/nu16203525 (PMC11510529; doi:10.3390/nu16203525)
Supplement: Supplementary file 1 [file nutrients-16-03525-s001.zip]

Archive with 1 entries (1 files):
- nutrients-3234976-supplementary.pdf
